# Supplementary material for: Nest Etiquette—Where Ants Go When Nature Calls
Source: PLoS One. 2015 Feb 18;10(2):e0118376. doi: 10.1371/journal.pone.0118376 (PMC4332866; doi:10.1371/journal.pone.0118376)
Supplement: S2 Images — We maintain larger Lasius niger colonies in our lab in plaster nests similar to those described in this study. The ants are periodically rehoused or discarded. This supplement contains a selection of images of such plaster nests, with occasional close-up pictures of the toilets. (ZIP) [file pone.0118376.s002.zip]

Archive with 17 entries (17 files):
- uncoloured toilets/uncoloured ant toilet (1).jpg
- uncoloured toilets/uncoloured ant toilet (10).JPG
- uncoloured toilets/uncoloured ant toilet (11).JPG
- uncoloured toilets/uncoloured ant toilet (12).JPG
- uncoloured toilets/uncoloured ant toilet (13).JPG
- uncoloured toilets/uncoloured ant toilet (14).JPG
- uncoloured toilets/uncoloured ant toilet (15).JPG
- uncoloured toilets/uncoloured ant toilet (16).JPG
- uncoloured toilets/uncoloured ant toilet (17).JPG
- uncoloured toilets/uncoloured ant toilet (2).jpg
- uncoloured toilets/uncoloured ant toilet (3).jpg
- uncoloured toilets/uncoloured ant toilet (4).jpg
- uncoloured toilets/uncoloured ant toilet (5).jpg
- uncoloured toilets/uncoloured ant toilet (6).jpg
- uncoloured toilets/uncoloured ant toilet (7).jpg
- uncoloured toilets/uncoloured ant toilet (8).JPG
- uncoloured toilets/uncoloured ant toilet (9).JPG
